# Supplementary material for: A synthesis of mercury research in the Southern Hemisphere, part 2: Anthropogenic perturbations
Source: Ambio. 2023 Mar 23;52(5):918–37. doi: 10.1007/s13280-023-01840-5 (PMC10073395; doi:10.1007/s13280-023-01840-5)
Supplement: Supplementary file 2 — Supplementary file1 (XLSX 128 kb) [file 13280_2023_1840_MOESM2_ESM.xlsx]

## Sheet: Metadata
Ambio
Supplementary Information
This supplementary information has not been peer-reviewed.
Title: A Synthesis of Mercury Research in the Southern Hemisphere, Part 2: Anthropogenic Perturbations in the journal Ambio

## Sheet: Summary
Publications data based on Scopus search of "ASGM and mercury and [country]” in the title, abstract, and/or keywords conducted on 18 November 2022
Results for individual countries with non-zero results are provided in the tabs.
Hg use in ASGM data from Table A3.2.1 in the GMA2018 Technical Background Report
Country	Hg use in ASGM (t)	Number of publications
Indonesia	427	71
Peru	327	32
Colombia	175	18
Bolivia	120	3
Brazil	105	17
Venezuela	102	2
Ecuador	85	12
Sudan	83	0
Philippines	70	8
Suriname	63	3
Ghana	55	20
Burkina Faso	35	6
Tanzania	35	8
Zimbabwe	23	12
Nigeria	20	0
Guinea	18	0
Democratic Republic of Congo	15	0
Guyana	15	2
Myanmar	15	6
Mali	11	1
Sierra Leone	11	1

## Sheet: Bolivia
Authors	Title	Year	Source title	Volume	Issue	Art. No.	Page start	Page end	Page count	DOI	Link
Maximilian Koenig A., Magand O., Laj P., Andrade M., Moreno I., Velarde F., Salvatierra G., Gutierrez R., Blacutt L., Aliaga D., Reichler T., Sellegri K., Laurent O., Ramonet M., Dommergue A.	Seasonal patterns of atmospheric mercury in tropical South America as inferred by a continuous total gaseous mercury record at Chacaltaya station (5240m) in Bolivia	2021	Atmospheric Chemistry and Physics	21	5		3447	3472		10.5194/acp-21-3447-2021h	https://www.scopus.com/inward/record.uri?eid=2-s2.0-85103920190&doi=10.5194%2facp-21-3447-2021h&partnerID=40&md5=778d9dd89dfa5fac87e91125fbe8fb80
Pavilonis B., Grassman J., Johnson G., Diaz Y., Caravanos J.	Characterization and risk of exposure to elements from artisanal gold mining operations in the Bolivian Andes	2017	Environmental Research	154			1	9		10.1016/j.envres.2016.12.010	https://www.scopus.com/inward/record.uri?eid=2-s2.0-85006341990&doi=10.1016%2fj.envres.2016.12.010&partnerID=40&md5=d7f9d3bff4db1c39567f7666e3c8cb13
Terán-Mita T.A., Faz A., Salvador F., Arocena J.M., Acosta J.A.	High altitude artisanal small-scale gold mines are hot spots for Mercury in soils and plants	2013	Environmental Pollution	173			103	109		10.1016/j.envpol.2012.10.008	https://www.scopus.com/inward/record.uri?eid=2-s2.0-84870222931&doi=10.1016%2fj.envpol.2012.10.008&partnerID=40&md5=6208651a4630a602177e5efaa4492476

## Sheet: Brazil
Authors	Title	Year	Source title	Volume	Issue	Art. No.	Page start	Page end	Page count	DOI	Link
de Bakker L.B., Gasparinetti P., de Queiroz J.M., de Vasconcellos A.C.S.	Economic impacts on human health resulting from the use of mercury in the illegal gold mining in the brazilian amazon: A methodological assessment	2021	International Journal of Environmental Research and Public Health	18	22	11869				10.3390/ijerph182211869	https://www.scopus.com/inward/record.uri?eid=2-s2.0-85118864620&doi=10.3390%2fijerph182211869&partnerID=40&md5=ea9ee8542ef7a599b3a6fd592743fd0a
Mendes V.A., de Carvalho D.P., de Almeida R., do N. Recktenvald M.C.N., Pedrosa O.P., de Sousa-Filho I.F., Dórea J.G., Bastos W.R.	Mercury in blood, hair, and feces from subsistence fish-eating riverines of the Madeira River Basin (Western Amazon)	2021	Journal of Trace Elements in Medicine and Biology	67		126773				10.1016/j.jtemb.2021.126773	https://www.scopus.com/inward/record.uri?eid=2-s2.0-85105781156&doi=10.1016%2fj.jtemb.2021.126773&partnerID=40&md5=e1aa8db521397f32c18845e53bc32ffe
Barbosa M.S., Carvalho D.P., Gravena W., de Almeida R., Mussy M.H., Sousa E.A., Holanda I.B.B., de Sousa-Filho I.F., Bastos W.R.	Total mercury and methylmercury in river dolphins (Cetacea: Iniidae: Inia spp.) in the Madeira River Basin, Western Amazon	2021	Environmental Science and Pollution Research	28	33		45121	45133		10.1007/s11356-021-13953-z	https://www.scopus.com/inward/record.uri?eid=2-s2.0-85104712120&doi=10.1007%2fs11356-021-13953-z&partnerID=40&md5=8078ce973c63294bcad48e0a6b9a49e8
Crespo-Lopez M.E., Augusto-Oliveira M., Lopes-Araújo A., Santos-Sacramento L., Yuki Takeda P., Macchi B.D.M., do Nascimento J.L.M., Maia C.S.F., Lima R.R., Arrifano G.P.	Mercury: What can we learn from the Amazon?	2021	Environment International	146		106223				10.1016/j.envint.2020.106223	https://www.scopus.com/inward/record.uri?eid=2-s2.0-85094132818&doi=10.1016%2fj.envint.2020.106223&partnerID=40&md5=75eef35eadcb019e99aa09dfcd50dee1
Canham R., González-Prieto A.M., Elliott J.E.	Mercury Exposure and Toxicological Consequences in Fish and Fish-Eating Wildlife from Anthropogenic Activity in Latin America	2021	Integrated Environmental Assessment and Management	17	1		13	26		10.1002/ieam.4313	https://www.scopus.com/inward/record.uri?eid=2-s2.0-85091006170&doi=10.1002%2fieam.4313&partnerID=40&md5=541b5a17d6db135a8465e67fcd8504c9
Springer S.K., Peregovich B.G., Schmidt M.	Capability of social life cycle assessment for analyzing the artisanal small-scale gold mining sector—case study in the Amazonian rainforest in Brazil	2020	International Journal of Life Cycle Assessment	25	11		2274	2289		10.1007/s11367-020-01828-3	https://www.scopus.com/inward/record.uri?eid=2-s2.0-85092401912&doi=10.1007%2fs11367-020-01828-3&partnerID=40&md5=e0a872a24304439b30bfb3ac2accf3e9
Hacon S.S., Oliveira-Da-costa M., Gama C.S., Ferreira R., Basta P.C., Schramm A., Yokota D.	Mercury exposure through fish consumption in traditional communities in the Brazilian Northern Amazon	2020	International Journal of Environmental Research and Public Health	17	15	5269	1	15		10.3390/ijerph17155269	https://www.scopus.com/inward/record.uri?eid=2-s2.0-85088299812&doi=10.3390%2fijerph17155269&partnerID=40&md5=e21d1ad798db7ba84c0d10e49409b076
Bruno D.E., Ruban D.A., Tiess G., Pirrone N., Perrotta P., Mikhailenko A.V., Ermolaev V.A., Yashalova N.N.	Artisanal and small-scale gold mining, meandering tropical rivers, and geological heritage: Evidence from Brazil and Indonesia	2020	Science of the Total Environment	715		136907				10.1016/j.scitotenv.2020.136907	https://www.scopus.com/inward/record.uri?eid=2-s2.0-85078901782&doi=10.1016%2fj.scitotenv.2020.136907&partnerID=40&md5=d5e4f5d0ae38fb4242f8359d5ceae6af
Feingold B.J., Berky A., Hsu-Kim H., Rojas Jurado E., Pan W.K.	Population-based dietary exposure to mercury through fish consumption in the Southern Peruvian Amazon	2020	Environmental Research	183		108720				10.1016/j.envres.2019.108720	https://www.scopus.com/inward/record.uri?eid=2-s2.0-85073557335&doi=10.1016%2fj.envres.2019.108720&partnerID=40&md5=3bcb58ca5f32bf93d1620352fe366ede
Silva S.F.D., Oliveira D.C., Pereira J.P.G., Castro S.P., Costa B.N.S., Lima M.D.O.	Seasonal variation of mercury in commercial fishes of the Amazon Triple Frontier, Western Amazon Basin	2019	Ecological Indicators	106		105549				10.1016/j.ecolind.2019.105549	https://www.scopus.com/inward/record.uri?eid=2-s2.0-85068547312&doi=10.1016%2fj.ecolind.2019.105549&partnerID=40&md5=8131ba138cb68e78b9b2fa3816b9ec9b
Pinto L.C.M., Dórea J.G., Bernardi J.V.E., Gomes L.F.	Mapping the evolution of mercury (Hg) research in the amazon (1991–2017): A scientometric analysis	2019	International Journal of Environmental Research and Public Health	16	7	1111				10.3390/ijerph16071111	https://www.scopus.com/inward/record.uri?eid=2-s2.0-85063936891&doi=10.3390%2fijerph16071111&partnerID=40&md5=db045e21637f07fcd6c773691417743f
Wyatt L., Permar S.R., Ortiz E., Berky A., Woods C.W., Amouou G.F., Itell H., Hsu-Kim H., Pan W.	Mercury exposure and poor nutritional status reduce response to six expanded program on immunization vaccines in children: An observational cohort study of communities affected by gold mining in the peruvian amazon	2019	International Journal of Environmental Research and Public Health	16	4	638				10.3390/ijerph16040638	https://www.scopus.com/inward/record.uri?eid=2-s2.0-85062029829&doi=10.3390%2fijerph16040638&partnerID=40&md5=fe3e87178d58110cca95a1ecdf38b9de
Vega C.M., Orellana J.D.Y., Oliveira M.W., Hacon S.S., Basta P.C.	Human mercury exposure in yanomami indigenous villages from the Brazilian Amazon	2018	International Journal of Environmental Research and Public Health	15	6	1051				10.3390/ijerph15061051	https://www.scopus.com/inward/record.uri?eid=2-s2.0-85047522515&doi=10.3390%2fijerph15061051&partnerID=40&md5=820c59cc284297737603635224d5c31d
Adler Miserendino R., Guimarães J.R.D., Schudel G., Ghosh S., Godoy J.M., Silbergeld E.K., Lees P.S.J., Bergquist B.A.	Mercury Pollution in Amapá, Brazil: Mercury Amalgamation in Artisanal and Small-Scale Gold Mining or Land-Cover and Land-Use Changes?	2018	ACS Earth and Space Chemistry	2	5		441	450		10.1021/acsearthspacechem.7b00089	https://www.scopus.com/inward/record.uri?eid=2-s2.0-85047202472&doi=10.1021%2facsearthspacechem.7b00089&partnerID=40&md5=4d0caab7a82bdc948c7cfd61ef021cc9
Galvão R.C.F., Holanda I.B.B., De Carvalho D.P., Almeida R., Souza C.M.M., Lacerda L.D., Bastos W.R.	Freshwater shrimps (Macrobrachium depressimanum and Macrobrachium jelskii) as biomonitors of Hg availability in the Madeira River Basin, Western Amazon	2018	Environmental Monitoring and Assessment	190	2	77				10.1007/s10661-018-6460-6	https://www.scopus.com/inward/record.uri?eid=2-s2.0-85040372998&doi=10.1007%2fs10661-018-6460-6&partnerID=40&md5=14431d3f651bd5d9ed8dfa621ea3361a
Sousa R., Veiga M., Van Zyl D., Telmer K., Spiegel S., Selder J.	Policies and regulations for Brazil's artisanal gold mining sector: Analysis and recommendations	2011	Journal of Cleaner Production	19	6-7		742	750		10.1016/j.jclepro.2010.12.001	https://www.scopus.com/inward/record.uri?eid=2-s2.0-79951575914&doi=10.1016%2fj.jclepro.2010.12.001&partnerID=40&md5=d42eef0858fbd6a94ba4304cc6c3caed
Sousa R.N., Veiga M.M., Klein B., Telmer K., Gunson A.J., Bernaudat L.	Strategies for reducing the environmental impact of reprocessing mercury-contaminated tailings in the artisanal and small-scale gold mining sector: Insights from Tapajos River Basin, Brazil	2010	Journal of Cleaner Production	18	16-17		1757	1766		10.1016/j.jclepro.2010.06.016	https://www.scopus.com/inward/record.uri?eid=2-s2.0-77956490543&doi=10.1016%2fj.jclepro.2010.06.016&partnerID=40&md5=69efebae9e1c5e540b871d0d5cf361c8

## Sheet: Burkina Faso
Authors	Title	Year	Source title	Volume	Issue	Art. No.	Page start	Page end	Page count	DOI	Link
Bugmann A., Brugger F., Zongo T., van der Merwe A.	“Doing ASGM without mercury is like trying to make omelets without eggs”. Understanding the persistence of mercury use among artisanal gold miners in Burkina Faso	2022	Environmental Science and Policy	133			87	97		10.1016/j.envsci.2022.03.009	https://www.scopus.com/inward/record.uri?eid=2-s2.0-85126849026&doi=10.1016%2fj.envsci.2022.03.009&partnerID=40&md5=f4f02df867fd6c1411afd9969f1ab03c
Fritz M.M.C., Lara-Rodríguez J.S.	Mercury-free artisanal and small-scale gold mining: Proposing a community-business model canvas	2022	Extractive Industries and Society	9		101039				10.1016/j.exis.2021.101039	https://www.scopus.com/inward/record.uri?eid=2-s2.0-85122038365&doi=10.1016%2fj.exis.2021.101039&partnerID=40&md5=f6f222a92e1be361670104beb8a5a4a9
Verbrugge B., Lanzano C., Libassi M.	The cyanide revolution: Efficiency gains and exclusion in artisanal- and small-scale gold mining	2021	Geoforum	126			267	276		10.1016/j.geoforum.2021.07.030	https://www.scopus.com/inward/record.uri?eid=2-s2.0-85113770599&doi=10.1016%2fj.geoforum.2021.07.030&partnerID=40&md5=045d2464820a3d2b61225079d428fce2
Lanzano C., Arnaldi di Balme L.	Who owns the mud? Valuable leftovers, sociotechnical innovation and changing relations of production in artisanal gold mining (Burkina Faso)	2021	Journal of Agrarian Change	21	3		433	458		10.1111/joac.12412	https://www.scopus.com/inward/record.uri?eid=2-s2.0-85101430122&doi=10.1111%2fjoac.12412&partnerID=40&md5=f33e2e6f96997cf2c161d8ee79a11e36
De Barros Santos E., Moher P., Ferlin S., Fostier A.H., Mazali I.O., Telmer K., Brolo A.G.	Proof of concept for a passive sampler for monitoring of gaseous elemental mercury in artisanal gold mining	2017	Scientific Reports	7	1	16513				10.1038/s41598-017-16713-7	https://www.scopus.com/inward/record.uri?eid=2-s2.0-85036527714&doi=10.1038%2fs41598-017-16713-7&partnerID=40&md5=b0442bc89ee6958212e53d7775b77d48
Black P., Richard M., Rossin R., Telmer K.	Assessing occupational mercury exposures and behaviours of artisanal and small-scale gold miners in Burkina Faso using passive mercury vapour badges	2017	Environmental Research	152			462	469		10.1016/j.envres.2016.06.004	https://www.scopus.com/inward/record.uri?eid=2-s2.0-84998787357&doi=10.1016%2fj.envres.2016.06.004&partnerID=40&md5=5b0ffd5c2f2238931f8f18bc4909e703

## Sheet: Colombia
Authors	Title	Year	Source title	Volume	Issue	Art. No.	Page start	Page end	Page count	DOI	Link
Casso-Hartmann L., Rojas-Lamos P., McCourt K., Vélez-Torres I., Barba-Ho L.E., Bolaños B.W., Montes C.L., Mosquera J., Vanegas D.	Water pollution and environmental policy in artisanal gold mining frontiers: The case of La Toma, Colombia	2022	Science of the Total Environment	852		158417				10.1016/j.scitotenv.2022.158417	https://www.scopus.com/inward/record.uri?eid=2-s2.0-85137021113&doi=10.1016%2fj.scitotenv.2022.158417&partnerID=40&md5=5abd5a58b387c6aeda4fecbb53ccaa2a
Morgan V.L., McLamore E.S., Correll M., Kiker G.A.	Correction to: Emerging mercury mitigation solutions for artisanal small-scale gold mining communities evaluated through a multicriteria decision analysis approach (Environment Systems and Decisions, (2021), 41, 3, (413-424), 10.1007/s10669-021-09808-0)	2022	Environment Systems and Decisions	42	3		477			10.1007/s10669-022-09868-w	https://www.scopus.com/inward/record.uri?eid=2-s2.0-85133196442&doi=10.1007%2fs10669-022-09868-w&partnerID=40&md5=2463e850e737b0ebdeebe28eb7b12046
Vélez-Torres I., Vanegas D.	Contentious environmental governance in polluted gold mining geographies: The case of La Toma, Colombia	2022	World Development	157		105953				10.1016/j.worlddev.2022.105953	https://www.scopus.com/inward/record.uri?eid=2-s2.0-85130365251&doi=10.1016%2fj.worlddev.2022.105953&partnerID=40&md5=5f81da221e475afd0f76c2f68e3e98ed
Marrugo-Madrid S., Salas-Moreno M., Gutiérrez-Mosquera H., Salazar-Camacho C., Marrugo-Negrete J., Díez S.	Assessment of dissolved mercury by diffusive gradients in thin films devices in abandoned ponds impacted by small scale gold mining	2022	Environmental Research	208		112633				10.1016/j.envres.2021.112633	https://www.scopus.com/inward/record.uri?eid=2-s2.0-85122622102&doi=10.1016%2fj.envres.2021.112633&partnerID=40&md5=6ff0dd85e9af05ed7ee5d13e61c113d1
Vélez-Torres I., Méndez F.	Slow violence in mining and crude oil extractive frontiers: The overlooked resource curse in the Colombian internal armed conflict	2022	Extractive Industries and Society	9		101017				10.1016/j.exis.2021.101017	https://www.scopus.com/inward/record.uri?eid=2-s2.0-85119905677&doi=10.1016%2fj.exis.2021.101017&partnerID=40&md5=fadd507eca80575c22cbf1b0f3c19ebb
Santa-Rios A., Barst B.D., Tejeda-Benitez L., Palacios-Torres Y., Baumgartner J., Basu N.	Dried blood spots to characterize mercury speciation and exposure in a Colombian artisanal and small-scale gold mining community	2021	Chemosphere	266		129001				10.1016/j.chemosphere.2020.129001	https://www.scopus.com/inward/record.uri?eid=2-s2.0-85097094860&doi=10.1016%2fj.chemosphere.2020.129001&partnerID=40&md5=72cd839f74e6a267fa8863a679660f61
Baena O.J.R., Aristizábal G., Pimentel M.S., Flórez C.A., Argumedo C.E.	Waste Management and the Elimination of Mercury in Tailings from Artisanal and Small-Scale Gold Mining in the Andes Municipality of Antioquia, Colombia [哥伦比亚Antioquia安第斯市(Andes)手工小金矿尾矿的废物管理与汞去除] [Abfallbewirtschaftung und die Eliminierung von Quecksilber in den Aufbereitungsabgängen des Klein- und Kleinstbergbaus auf Gold in der Andengemeinde Antioquia, Kolumbien] [Manejo de desechos y eliminació…	2021	Mine Water and the Environment	40	1		250	256		10.1007/s10230-020-00728-0	https://www.scopus.com/inward/record.uri?eid=2-s2.0-85092601090&doi=10.1007%2fs10230-020-00728-0&partnerID=40&md5=0c7b82aa5ea6ae36680a4e25daf2d347
Morgan V.L., Casso-Hartmann L., Velez-Torres I., Vanegas D.C., Muñoz-Carpena R., McLamore E.S., Kiker G.A.	Modeling exposure risk and prevention of mercury in drinking water for artisanal-small scale gold mining communities	2021	Human and Ecological Risk Assessment	27	6		1492	1508		10.1080/10807039.2020.1855576	https://www.scopus.com/inward/record.uri?eid=2-s2.0-85098530645&doi=10.1080%2f10807039.2020.1855576&partnerID=40&md5=9285e9db4dc65e88ca99a2830ba0f695
Calao-Ramos C., Bravo A.G., Paternina-Uribe R., Marrugo-Negrete J., Díez S.	Occupational human exposure to mercury in artisanal small-scale gold mining communities of Colombia	2021	Environment International	146		106216				10.1016/j.envint.2020.106216	https://www.scopus.com/inward/record.uri?eid=2-s2.0-85096178452&doi=10.1016%2fj.envint.2020.106216&partnerID=40&md5=57802ac7c7ded3a695e74f8e9c78cedf
Canham R., González-Prieto A.M., Elliott J.E.	Mercury Exposure and Toxicological Consequences in Fish and Fish-Eating Wildlife from Anthropogenic Activity in Latin America	2021	Integrated Environmental Assessment and Management	17	1		13	26		10.1002/ieam.4313	https://www.scopus.com/inward/record.uri?eid=2-s2.0-85091006170&doi=10.1002%2fieam.4313&partnerID=40&md5=541b5a17d6db135a8465e67fcd8504c9
Agudelo-Echavarría D.M., Olid C., Molina-Pérez F., Vallejo-Toro P.P., Garcia-Orellana J.	Historical reconstruction of Small-scale gold mining activities in tropical wetland sediments in Bajo Cauca-Antioquia, Colombia	2020	Chemosphere	254		126733				10.1016/j.chemosphere.2020.126733	https://www.scopus.com/inward/record.uri?eid=2-s2.0-85083563338&doi=10.1016%2fj.chemosphere.2020.126733&partnerID=40&md5=6d90db13f0f3c26d21eb956088e86f4d
Marrugo-Madrid S., Turull M., Montes G.E., Pico M.V., Marrugo-Negrete J.L., Díez S.	Phytoremediation of mercury in soils impacted by gold mining: A case-study of Colombia	2020	Bioremediation for Environmental Sustainability: Toxicity, Mechanisms of Contaminants Degradation, Detoxification and Challenges				145	160		10.1016/B978-0-12-820524-2.00007-9	https://www.scopus.com/inward/record.uri?eid=2-s2.0-85116601256&doi=10.1016%2fB978-0-12-820524-2.00007-9&partnerID=40&md5=fdf8a4240478d064b7f8a854fac6be84
Salazar-Camacho C., Salas-Moreno M., Marrugo-Madrid S., Marrugo-Negrete J., Díez S.	Dietary human exposure to mercury in two artisanal small-scale gold mining communities of northwestern Colombia	2017	Environment International	107			47	54		10.1016/j.envint.2017.06.011	https://www.scopus.com/inward/record.uri?eid=2-s2.0-85021127605&doi=10.1016%2fj.envint.2017.06.011&partnerID=40&md5=ce64625ab6b04b1eb93ebb89824b56e0
Marrugo-Negrete J., Marrugo-Madrid S., Pinedo-Hernández J., Durango-Hernández J., Díez S.	Screening of native plant species for phytoremediation potential at a Hg-contaminated mining site	2016	Science of the Total Environment	542			809	816		10.1016/j.scitotenv.2015.10.117	https://www.scopus.com/inward/record.uri?eid=2-s2.0-84946615496&doi=10.1016%2fj.scitotenv.2015.10.117&partnerID=40&md5=659568ad57f87a1772eff6b178cde01b
Marrugo-Negrete J., Pinedo-Hernández J., Díez S.	Geochemistry of mercury in tropical swamps impacted by gold mining	2015	Chemosphere	134			44	51		10.1016/j.chemosphere.2015.03.012	https://www.scopus.com/inward/record.uri?eid=2-s2.0-84930604151&doi=10.1016%2fj.chemosphere.2015.03.012&partnerID=40&md5=1e93b2739336b9bf4f7f8911751a4c62
Pinedo-Hernández J., Marrugo-Negrete J., Díez S.	Speciation and bioavailability of mercury in sediments impacted by gold mining in Colombia	2015	Chemosphere	119			1289	1295		10.1016/j.chemosphere.2014.09.044	https://www.scopus.com/inward/record.uri?eid=2-s2.0-84919723415&doi=10.1016%2fj.chemosphere.2014.09.044&partnerID=40&md5=893fde1f2b62d7a721ed43448e3123b2
Díaz-Arriaga F.A.	Mercury in ASGM and its impact on water resources used for domestic water supply [Mercurio en la minería del oro: Impacto en las fuentes hídricas destinadas para consumo humano]	2014	Revista de Salud Publica	16	6		947	957		10.15446/rsap.v16n6.45406	https://www.scopus.com/inward/record.uri?eid=2-s2.0-84936931984&doi=10.15446%2frsap.v16n6.45406&partnerID=40&md5=eb506d7a3b12d487ef1e76ee0a3cdc96
Cordy P., Veiga M., Crawford B., Garcia O., Gonzalez V., Moraga D., Roeser M., Wip D.	Characterization, mapping, and mitigation of mercury vapour emissions from artisanal mining gold shops	2013	Environmental Research	125			82	91		10.1016/j.envres.2012.10.015	https://www.scopus.com/inward/record.uri?eid=2-s2.0-84881542026&doi=10.1016%2fj.envres.2012.10.015&partnerID=40&md5=b9228f4ad736369512361ab26a9bd2a8

## Sheet: Ecuador
Authors	Title	Year	Source title	Volume	Issue	Art. No.	Page start	Page end	Page count	DOI	Link
Mestanza-Ramón C., Mora-Silva D., D’orio G., Tapia-Segarra E., Gaibor I.D., Parra J.F.E., Velásquez C.R.C., Straface S.	Artisanal and Small-Scale Gold Mining (ASGM): Management and Socioenvironmental Impacts in the Northern Amazon of Ecuador	2022	Sustainability (Switzerland)	14	11	6854				10.3390/su14116854	https://www.scopus.com/inward/record.uri?eid=2-s2.0-85131930650&doi=10.3390%2fsu14116854&partnerID=40&md5=e4f48d82aee8f5f203f8d36a641a08b6
Mestanza-Ramón C., Cuenca-Cumbicus J., D’orio G., Flores-Toala J., Segovia-Cáceres S., Bonilla-Bonilla A., Straface S.	Gold Mining in the Amazon Region of Ecuador: History and a Review of Its Socio-Environmental Impacts	2022	Land	11	2	221				10.3390/land11020221	https://www.scopus.com/inward/record.uri?eid=2-s2.0-85124154060&doi=10.3390%2fland11020221&partnerID=40&md5=78fc58cd9db94f6cae723da2685e515d
Mestanza-Ramón C., Ordoñez-Alcivar R., Arguello-Guadalupe C., Carrera-Silva K., D’orio G., Straface S.	History, Socioeconomic Problems and Environmental Impacts of Gold Mining in the Andean Region of Ecuador	2022	International Journal of Environmental Research and Public Health	19	3	1190				10.3390/ijerph19031190	https://www.scopus.com/inward/record.uri?eid=2-s2.0-85123008421&doi=10.3390%2fijerph19031190&partnerID=40&md5=122ffb8c203015872efb1284bd8a20bf
Rivera-Parra J.L., Beate B., Diaz X., Ochoa M.B.	Artisanal and small gold mining and petroleum production as potential sources of heavy metal contamination in ecuador: A call to action	2021	International Journal of Environmental Research and Public Health	18	6	2794	1	16		10.3390/ijerph18062794	https://www.scopus.com/inward/record.uri?eid=2-s2.0-85102601786&doi=10.3390%2fijerph18062794&partnerID=40&md5=3ed7898c6cb0c627a89af022a3de5d66
Canham R., González-Prieto A.M., Elliott J.E.	Mercury Exposure and Toxicological Consequences in Fish and Fish-Eating Wildlife from Anthropogenic Activity in Latin America	2021	Integrated Environmental Assessment and Management	17	1		13	26		10.1002/ieam.4313	https://www.scopus.com/inward/record.uri?eid=2-s2.0-85091006170&doi=10.1002%2fieam.4313&partnerID=40&md5=541b5a17d6db135a8465e67fcd8504c9
Schudel G., Kaplan R., Adler Miserendino R., Veiga M.M., Velasquez-López P.C., Guimarães J.R.D., Bergquist B.A.	Mercury isotopic signatures of tailings from artisanal and small-scale gold mining (ASGM) in southwestern Ecuador	2019	Science of the Total Environment	686			301	310		10.1016/j.scitotenv.2019.06.004	https://www.scopus.com/inward/record.uri?eid=2-s2.0-85066786038&doi=10.1016%2fj.scitotenv.2019.06.004&partnerID=40&md5=a68ce8c132792c99222375bf77899a07
Schudel G., Miserendino R.A., Veiga M.M., Velasquez-López P.C., Lees P.S.J., Winland-Gaetz S., Davée Guimarães J.R., Bergquist B.A.	An investigation of mercury sources in the Puyango-Tumbes River: Using stable Hg isotopes to characterize transboundary Hg pollution	2018	Chemosphere	202			777	787		10.1016/j.chemosphere.2018.03.081	https://www.scopus.com/inward/record.uri?eid=2-s2.0-85050743390&doi=10.1016%2fj.chemosphere.2018.03.081&partnerID=40&md5=4ef508bda760d1a687ebe2444c97894e
Abrahan M., Diana J.-F., Jürgen M.	Levels of MN, ZN, PB and HG in sediments of the zamora river, Ecuador	2018	Revista Internacional de Contaminacion Ambiental	34			245	249			https://www.scopus.com/inward/record.uri?eid=2-s2.0-85057968519&partnerID=40&md5=46ecdd9bc65be19948e638824b31bcc8
Gonçalves A.O., Marshall B.G., Kaplan R.J., Moreno-Chavez J., Veiga M.M.	Evidence of reduced mercury loss and increased use of cyanidation at gold processing centers in southern Ecuador	2017	Journal of Cleaner Production	165			836	845		10.1016/j.jclepro.2017.07.097	https://www.scopus.com/inward/record.uri?eid=2-s2.0-85028351358&doi=10.1016%2fj.jclepro.2017.07.097&partnerID=40&md5=ecf53887af98786e36eb46864f8aa8b7
Kiefer A.M., Drace K., Seney C.S., Veiga M.M.	Challenges associated with using retorts to limit mercury exposure in artisanal and small-scale gold mining: Case studies from Mozambique, Ecuador, and Guyana	2015	ACS Symposium Series	1210			51	77		10.1021/bk-2015-1210.ch003	https://www.scopus.com/inward/record.uri?eid=2-s2.0-84948779491&doi=10.1021%2fbk-2015-1210.ch003&partnerID=40&md5=5dc3729e5e069808f502ecb628fc6d9a
Adler Miserendino R., Bergquist B.A., Adler S.E., Guimarães J.R.D., Lees P.S.J., Niquen W., Velasquez-López P.C., Veiga M.M.	Challenges to measuring, monitoring, and addressing the cumulative impacts of artisanal and small-scale gold mining in Ecuador	2013	Resources Policy	38	4		713	722		10.1016/j.resourpol.2013.03.007	https://www.scopus.com/inward/record.uri?eid=2-s2.0-84887824958&doi=10.1016%2fj.resourpol.2013.03.007&partnerID=40&md5=39d4cf6ca4d6e6d97c70c2be3e0280a8
Cordy P., Veiga M., Crawford B., Garcia O., Gonzalez V., Moraga D., Roeser M., Wip D.	Characterization, mapping, and mitigation of mercury vapour emissions from artisanal mining gold shops	2013	Environmental Research	125			82	91		10.1016/j.envres.2012.10.015	https://www.scopus.com/inward/record.uri?eid=2-s2.0-84881542026&doi=10.1016%2fj.envres.2012.10.015&partnerID=40&md5=b9228f4ad736369512361ab26a9bd2a8

## Sheet: Ghana
Authors	Title	Year	Source title	Volume	Issue	Art. No.	Page start	Page end	Page count	DOI	Link
Ansah E., Bak J.L., Sørensen P., Darko G.	Modelling mercury concentration in Ghanaian soil	2022	Chemosphere	307		135553				10.1016/j.chemosphere.2022.135553	https://www.scopus.com/inward/record.uri?eid=2-s2.0-85134334968&doi=10.1016%2fj.chemosphere.2022.135553&partnerID=40&md5=02e714d27c4ca4f82dd42a6fc7c38dee
Saalidong B.M., Aram S.A.	Mercury Exposure in Artisanal Mining: Assessing the Effect of Occupational Activities on Blood Mercury Levels Among Artisanal and Small-Scale Goldminers in Ghana	2022	Biological Trace Element Research	200	10		4256	4266		10.1007/s12011-021-03025-1	https://www.scopus.com/inward/record.uri?eid=2-s2.0-85119297684&doi=10.1007%2fs12011-021-03025-1&partnerID=40&md5=4d73d188bd2268e319b7847f3e4dfe64
Addai-Arhin S., Novirsa R., Jeong H.H., Phan Q.D., Hirota N., Ishibashi Y., Shiratsuchi H., Arizono K.	The human health risks assessment of mercury in soils and plantains from farms in selected artisanal and small-scale gold mining communities around Obuasi, Ghana	2022	Journal of Applied Toxicology	42	2		258	273		10.1002/jat.4209	https://www.scopus.com/inward/record.uri?eid=2-s2.0-85108013310&doi=10.1002%2fjat.4209&partnerID=40&md5=5d449955ef3d784ccaff6afbc5f2743b
Addai-Arhin S., Novirsa R., Jeong H., Phan Q.D., Hirota N., Ishibashi Y., Shiratsuchi H., Arizono K.	Mercury waste from artisanal and small-scale gold mining facilities: a risk to farm ecosystems—a case study of Obuasi, Ghana	2022	Environmental Science and Pollution Research							10.1007/s11356-022-22456-4	https://www.scopus.com/inward/record.uri?eid=2-s2.0-85135925469&doi=10.1007%2fs11356-022-22456-4&partnerID=40&md5=163f914ad02b6c635c3baae6de0872d5
Saim A.K.	Mercury (Hg) use and pollution assessment of ASGM in Ghana: challenges and strategies towards Hg reduction	2021	Environmental Science and Pollution Research	28	44		61919	61928		10.1007/s11356-021-16532-4	https://www.scopus.com/inward/record.uri?eid=2-s2.0-85115297055&doi=10.1007%2fs11356-021-16532-4&partnerID=40&md5=51d140665328c1232a5a0819cab5e883
Ovadje L., Calys-Tagoe B.N., Clarke E., Basu N.	Registration status, mercury exposure biomarkers, and neuropsychological assessment of artisanal and small-scale gold miners (ASGM) from the Western Region of Ghana	2021	Environmental Research	201		111639				10.1016/j.envres.2021.111639	https://www.scopus.com/inward/record.uri?eid=2-s2.0-85109430641&doi=10.1016%2fj.envres.2021.111639&partnerID=40&md5=f0fc96cd8accdbad74839c87148ed7cc
Tulasi D., Fajon V., Kotnik J., Shlyapnikov Y., Adotey D.K., Serfor-Armah Y., Horvat M.	Mercury methylation in cyanide influenced river sediments: A comparative study in Southwestern Ghana	2021	Environmental Monitoring and Assessment	193	4	180				10.1007/s10661-021-08920-7	https://www.scopus.com/inward/record.uri?eid=2-s2.0-85102387168&doi=10.1007%2fs10661-021-08920-7&partnerID=40&md5=e6c802936334c398fbd5e4413e0a1cbb
Buss D., Rutherford B., Kumah C., Spear M.	Beyond the rituals of inclusion: The environment for women and resource governance in Africa's artisanal and small-scale mining sector	2021	Environmental Science and Policy	116			30	37		10.1016/j.envsci.2020.10.019	https://www.scopus.com/inward/record.uri?eid=2-s2.0-85098121317&doi=10.1016%2fj.envsci.2020.10.019&partnerID=40&md5=a2cd6d3edb7bcdee8a1601325e234103
MacDonald K.F., Lund M., Vanetten E.	Riverine biota as environmental indicators of artisanal small-scale and large-scale gold mining impacts on riverine ecosystems in Brong Ahafo Region, Ghana	2020	IOP Conference Series: Earth and Environmental Science	413	1	12014				10.1088/1755-1315/413/1/012014	https://www.scopus.com/inward/record.uri?eid=2-s2.0-85079087874&doi=10.1088%2f1755-1315%2f413%2f1%2f012014&partnerID=40&md5=e04c45b2992fcb8808c0a1136dd9890e
Nartey N.N., Hogarh J.N., Antwi-Agyei P., Nukpezah D., Abaidoo R.C., Obiri-Danso K.	Sedimentation and sediment core profile of heavy metals in the Owabi reservoir in Ghana	2019	Lakes and Reservoirs: Research and Management	24	2		173	180		10.1111/lre.12270	https://www.scopus.com/inward/record.uri?eid=2-s2.0-85068395691&doi=10.1111%2flre.12270&partnerID=40&md5=8d70a881c8b6e24e66445076031a1914
Bansah K.J., Dumakor-Dupey N.K., Stemn E., Galecki G.	Mutualism, commensalism or parasitism? Perspectives on tailings trade between large-scale and artisanal and small-scale gold mining in Ghana	2018	Resources Policy	57			246	254		10.1016/j.resourpol.2018.03.010	https://www.scopus.com/inward/record.uri?eid=2-s2.0-85044316496&doi=10.1016%2fj.resourpol.2018.03.010&partnerID=40&md5=f3d68a71be8c7800dc182cfa2015becd
Hilson G., Zolnikov T.R., Ortiz D.R., Kumah C.	Formalizing artisanal gold mining under the Minamata convention: Previewing the challenge in Sub-Saharan Africa	2018	Environmental Science and Policy	85			123	131		10.1016/j.envsci.2018.03.026	https://www.scopus.com/inward/record.uri?eid=2-s2.0-85045462356&doi=10.1016%2fj.envsci.2018.03.026&partnerID=40&md5=d297b2b9a7c57a6aa93f8fb8dcb25ba0
Afrifa J., Essien-Baidoo S., Ephraim R.K.D., Nkrumah D., Dankyira D.O.	Reduced egfr, elevated urine protein and low level of personal protective equipment compliance among artisanal small scale gold miners at Bibiani-Ghana: A cross-sectional study	2017	BMC Public Health	17	1	601				10.1186/s12889-017-4517-z	https://www.scopus.com/inward/record.uri?eid=2-s2.0-85021301136&doi=10.1186%2fs12889-017-4517-z&partnerID=40&md5=fda0393830613cd81f5ce8f82ccecf08
Obiri S., Yeboah P.O., Osae S., Adu-Kumi S., Cobbina S.J., Armah F.A., Ason B., Antwi E., Quansah R.	Human health risk assessment of artisanal miners exposed to toxic chemicals in water and sediments in the presteahuni Valley district of Ghana	2016	International Journal of Environmental Research and Public Health	13	1					10.3390/ijerph13010139	https://www.scopus.com/inward/record.uri?eid=2-s2.0-84955100075&doi=10.3390%2fijerph13010139&partnerID=40&md5=07f8107f35ad2c4af2f85a50d062704d
Basu N., Renne E.P., Long R.N.	An integrated assessment approach to address artisanal and small-scale gold mining in Ghana	2015	International Journal of Environmental Research and Public Health	12	9		11683	11698		10.3390/ijerph120911683	https://www.scopus.com/inward/record.uri?eid=2-s2.0-84941929804&doi=10.3390%2fijerph120911683&partnerID=40&md5=e1e7524357692439d91a5668ef95a618
Rajaee M., Long R.N., Renne E.P., Basu N.	Mercury exposure assessment and spatial distribution in a Ghanaian small-scale gold mining community	2015	International Journal of Environmental Research and Public Health	12	9		10755	10782		10.3390/ijerph120910755	https://www.scopus.com/inward/record.uri?eid=2-s2.0-84940855882&doi=10.3390%2fijerph120910755&partnerID=40&md5=0f1907569d828e6639458efaf91eca0d
Rajaee M., Sánchez B.N., Renne E.P., Basu N.	An investigation of organic and inorganic mercury exposure and blood pressure in a small-scale gold mining community in Ghana	2015	International Journal of Environmental Research and Public Health	12	8		10020	10038		10.3390/ijerph120810020	https://www.scopus.com/inward/record.uri?eid=2-s2.0-84939630172&doi=10.3390%2fijerph120810020&partnerID=40&md5=c5f3a3c83aa7a1b0674c28dd21b37ef5
Rajaee M., Obiri S., Green A., Long R., Cobbina S.J., Nartey V., Buck D., Antwi E., Basu N.	Integrated Assessment of Artisanal and Small-Scale Gold Mining In Ghana—Part 2: Natural Sciences Review	2015	International Journal of Environmental Research and Public Health	12	8		8971	9011		10.3390/ijerph120808971	https://www.scopus.com/inward/record.uri?eid=2-s2.0-84938525208&doi=10.3390%2fijerph120808971&partnerID=40&md5=d3a1257b0c27f3f6eee473f49d9b7f6f
Calys-Tagoe B.N.L., Ovadje L., Clarke E., Basu N., Robins T.	Injury profiles associated with artisanal and small-scale gold mining in Tarkwa, Ghana	2015	International Journal of Environmental Research and Public Health	12	7		7922	7937		10.3390/ijerph120707922	https://www.scopus.com/inward/record.uri?eid=2-s2.0-84939511129&doi=10.3390%2fijerph120707922&partnerID=40&md5=fc15b92e5ee4b61f3886cce150f845ac
Basu N., Clarke E., Green A., Calys-Tagoe B., Chan L., Dzodzomenyo M., Fobil J., Long R.N., Neitzel R.L., Obiri S., Odei E., Ovadje L., Quansah R., Rajaee M., Wilson M.L.	Integrated Assessment of Artisanal and Small-Scale Gold Mining in Ghana-Part 1: Human Health Review	2015	International Journal of Environmental Research and Public Health	12	5		5143	5176		10.3390/ijerph120505143	https://www.scopus.com/inward/record.uri?eid=2-s2.0-84929359066&doi=10.3390%2fijerph120505143&partnerID=40&md5=29b1791c4d931d07f583a60125b99b59

## Sheet: Guyana
Authors	Title	Year	Source title	Volume	Issue	Art. No.	Page start	Page end	Page count	DOI	Link
Watson L.C., Hurtado-Gonzales J.L., Chin C.J., Persaud J.	Survey of methylmercury exposures and risk factors among Indigenous communities in Guyana, South America	2020	Journal of Health and Pollution	10	26	200604				10.5696/2156-9614-10.26.200604	https://www.scopus.com/inward/record.uri?eid=2-s2.0-85085934772&doi=10.5696%2f2156-9614-10.26.200604&partnerID=40&md5=862fbdb51828cdf5303724653a902ea5
Kiefer A.M., Drace K., Seney C.S., Veiga M.M.	Challenges associated with using retorts to limit mercury exposure in artisanal and small-scale gold mining: Case studies from Mozambique, Ecuador, and Guyana	2015	ACS Symposium Series	1210			51	77		10.1021/bk-2015-1210.ch003	https://www.scopus.com/inward/record.uri?eid=2-s2.0-84948779491&doi=10.1021%2fbk-2015-1210.ch003&partnerID=40&md5=5dc3729e5e069808f502ecb628fc6d9a

## Sheet: Indonesia
Authors	Title	Year	Source title	Volume	Issue	Art. No.	Page start	Page end	Page count	DOI	Link
Purba I.Y.S., Ariesyady H.D.	The Determination of Algae Group as Bioindicator of Water Quality Change Affected by Mercury Release from Artisanal Small-Scale Gold Mining (ASGM)	2022	Journal of Engineering and Technological Sciences	54	4	220414				10.5614/j.eng.technol.sci.2022.54.4.14	https://www.scopus.com/inward/record.uri?eid=2-s2.0-85134549812&doi=10.5614%2fj.eng.technol.sci.2022.54.4.14&partnerID=40&md5=e0c24cd1a4db8bd671a2d3c2c37d2a82
Hermanto D., Ismillayli N., Herdiyanti N., Kamali S.R., Aulia S.	Validation of Mercury Speciation Analysis in River Around Artisanal Small-Scale Gold Mining Area in West Nusa Tenggara, Indonesia	2022	Science and Technology Indonesia	7	3		379	384		10.26554/sti.2022.7.3.379-384	https://www.scopus.com/inward/record.uri?eid=2-s2.0-85134917091&doi=10.26554%2fsti.2022.7.3.379-384&partnerID=40&md5=a0f12c839b062d044363932de8e5f126
Tamburini M., Badocco D., Ercadi R., Turicchia E., Zampa G., Gasparini F., Ballarin L., Guerra R., Lasut M.T., Makapedua D.M., Mamuaja J., Pastore P., Ponti M.	Bioaccumulation of Mercury and Other Trace Elements in the Edible Holothurian Holothuria (Halodeima) atra in Relation to Gold Mining Activities in North Sulawesi, Indonesia	2022	Frontiers in Marine Science	9		863629				10.3389/fmars.2022.863629	https://www.scopus.com/inward/record.uri?eid=2-s2.0-85131307221&doi=10.3389%2ffmars.2022.863629&partnerID=40&md5=d49c18b5147d54c86dfd18e5dac7d298
Basir, Kimijima S., Sakakibara M., Pateda S.M., Sera K.	Contamination Level in Geo-Accumulation Index of River Sediments at Artisanal and Small-Scale Gold Mining Area in Gorontalo Province, Indonesia	2022	International Journal of Environmental Research and Public Health	19	10	6094				10.3390/ijerph19106094	https://www.scopus.com/inward/record.uri?eid=2-s2.0-85131018766&doi=10.3390%2fijerph19106094&partnerID=40&md5=9e42e5c1540c5df7fe06ef42d9c01667
Kimijima S., Sakakibara M., Nagai M.	Characterizing Time-Series Roving Artisanal and Small-Scale Gold Mining Activities in Indonesia Using Sentinel-1 Data	2022	International Journal of Environmental Research and Public Health	19	10	6266				10.3390/ijerph19106266	https://www.scopus.com/inward/record.uri?eid=2-s2.0-85130333602&doi=10.3390%2fijerph19106266&partnerID=40&md5=3b714126e82ab7acd22c516121bae3bc
Soe P.S., Kyaw W.T., Arizono K., Ishibashi Y., Agusa T.	Mercury Pollution from Artisanal and Small-Scale Gold Mining in Myanmar and Other Southeast Asian Countries	2022	International Journal of Environmental Research and Public Health	19	10	6290				10.3390/ijerph19106290	https://www.scopus.com/inward/record.uri?eid=2-s2.0-85130276681&doi=10.3390%2fijerph19106290&partnerID=40&md5=cc85391a0a5d9f49f39a21ec612e33e6
Kimijima S., Sakakibara M., Nagai M.	Investigation of Long-Term Roving Artisanal and Small-Scale Gold Mining Activities Using Time-Series Sentinel-1 and Global Surface Water Datasets	2022	International Journal of Environmental Research and Public Health	19	9	5530				10.3390/ijerph19095530	https://www.scopus.com/inward/record.uri?eid=2-s2.0-85129191564&doi=10.3390%2fijerph19095530&partnerID=40&md5=357b48f7c26220d3bc12c3071c2300f6
Kyaw W.T., Sakakibara M.	Transdisciplinary Communities of Practice to Resolve Health Problems in Southeast Asian Artisanal and Small-Scale Gold Mining Communities	2022	International Journal of Environmental Research and Public Health	19	9	5422				10.3390/ijerph19095422	https://www.scopus.com/inward/record.uri?eid=2-s2.0-85129071717&doi=10.3390%2fijerph19095422&partnerID=40&md5=09714c39f71deba152456098837f7f30
Sari A.A., Pertiwi S., Dewi R.S., Ridwan Y.S., Yoga G.P.	Artisanal small-scale gold mining activities in Banyumas Regency, Indonesia and its mercury waste potency	2022	IOP Conference Series: Earth and Environmental Science	1017	1	012002				10.1088/1755-1315/1017/1/012002	https://www.scopus.com/inward/record.uri?eid=2-s2.0-85130259277&doi=10.1088%2f1755-1315%2f1017%2f1%2f012002&partnerID=40&md5=2e1ffbf73b224ede6274f2b9b5977c9c
Suroso D.S.A., Akbar R., Tjokropandojo D.S., Sofhani T.F.	An Integrated Model for Managing Land Contaminated with Mercury due to Small-Scale Gold Mining in Lebak Regency, from the Perspective of Regional Development	2022	Journal of Regional and City Planning	33	1		126	142		10.5614/jpwk.2022.33.1.7	https://www.scopus.com/inward/record.uri?eid=2-s2.0-85132368236&doi=10.5614%2fjpwk.2022.33.1.7&partnerID=40&md5=6129156fc3687aa894442e5e45571718
Taufiq A., Riniarti M., Widiastuti E.L., Prasetia H., Yuwono S.B., Asmarahman C., Rendra T.	Atmospheric Hg Levels in Tree Barks Due to Artisanal Small‐Scale Gold Mining Activity in Bunut Seberang Village in Indonesia	2022	Atmosphere	13	4	633				10.3390/atmos13040633	https://www.scopus.com/inward/record.uri?eid=2-s2.0-85129098211&doi=10.3390%2fatmos13040633&partnerID=40&md5=53cd10ca745cfcf1b01d8888c716dd18
Meutia A.A., Lumowa R., Sakakibara M.	Indonesian Artisanal and Small-Scale Gold Mining—A Narrative Literature Review	2022	International Journal of Environmental Research and Public Health	19	7	3955				10.3390/ijerph19073955	https://www.scopus.com/inward/record.uri?eid=2-s2.0-85127047859&doi=10.3390%2fijerph19073955&partnerID=40&md5=441e24d0a207a30676158c328a8dd7e1
Yoga G.P., Sari A.A., Nurhati I.S., Yustiawati, Andreas, Hindarti D.	Mercury Contamination on Aquatic Organisms in related to Artisanal Small-scale Gold Mining Activity in Indonesia: A Mini Review	2022	IOP Conference Series: Earth and Environmental Science	1062	1	012023				10.1088/1755-1315/1062/1/012023	https://www.scopus.com/inward/record.uri?eid=2-s2.0-85135707383&doi=10.1088%2f1755-1315%2f1062%2f1%2f012023&partnerID=40&md5=05ab4fe816a418579d614b25936c7ffa
Fahmi A.G., Abidin Z., Kusmana C., Noor E.	Versatile synthesis of activated carbon from coconut shells: a method for cyanide adsorption in artisanal and small-scale gold mining wastewater	2022	Journal of Degraded and Mining Lands Management	9	4		3685	3693		10.15243/jdmlm.2022.094.3685	https://www.scopus.com/inward/record.uri?eid=2-s2.0-85135458735&doi=10.15243%2fjdmlm.2022.094.3685&partnerID=40&md5=d91fca55e302b2b59ab9bc606f05016a
Gafur N.A., Sakakibara M., Komatsu S., Sano S., Sera K.	Environmental Survey of the Distribution and Metal Contents of Pteris vittata in Arsenic–Lead–Mercury-Contaminated Gold Mining Areas along the Bone River in Gorontalo Province, Indonesia	2022	International Journal of Environmental Research and Public Health	19	1	530				10.3390/ijerph19010530	https://www.scopus.com/inward/record.uri?eid=2-s2.0-85122068152&doi=10.3390%2fijerph19010530&partnerID=40&md5=e30971fa58fe866ac359376c6d72429e
Komatsu S., Pongoliu Y.I.D., Sakakibara M., Ohdoko T.	Examining preference heterogeneity in best-worst scaling: Case of preferences for job opportunities in artisanal small-scale gold mining (ASGM) communities in Indonesia	2022	International Journal of Environmental Research and Public Health	19	1	306				10.3390/ijerph19010306	https://www.scopus.com/inward/record.uri?eid=2-s2.0-85121703712&doi=10.3390%2fijerph19010306&partnerID=40&md5=90083d33fb4df290d41adbae209a820f
Prasetia H., Sakakibara M., Sera K., Laird J.S.	Evaluation of the total mercury weight exposure distribution using tree bark analysis in an artisanal and small-scale gold mining area, north gorontalo regency, Gorontalo province, Indonesia	2022	International Journal of Environmental Research and Public Health	19	1	33				10.3390/ijerph19010033	https://www.scopus.com/inward/record.uri?eid=2-s2.0-85121367004&doi=10.3390%2fijerph19010033&partnerID=40&md5=5ba916dc54711f5be0c16cbb3eccc1db
Ustiatik R., Nuraini Y., Suharjono S., Jeyakumar P., Anderson C.W.N., Handayanto E.	Mercury resistance and plant growth promoting traits of endophytic bacteria isolated from mercury-contaminated soil	2022	Bioremediation Journal	26	3		208	227		10.1080/10889868.2021.1973950	https://www.scopus.com/inward/record.uri?eid=2-s2.0-85114411287&doi=10.1080%2f10889868.2021.1973950&partnerID=40&md5=09cd96308992057518f2a6b00892d429
Astika H., Handayani S., Damayanti R., Surono W., Maryono, Suciyanti M., Octaviano H.A.	Characterization of potential mercury contamination in the ASGM area of Mandailing Natal, North Sumatera	2021	IOP Conference Series: Earth and Environmental Science	882	1	012062				10.1088/1755-1315/882/1/012062	https://www.scopus.com/inward/record.uri?eid=2-s2.0-85121429550&doi=10.1088%2f1755-1315%2f882%2f1%2f012062&partnerID=40&md5=3532ed29dec654c012e958ef90f914a9
Wahyudi A., Surono W., Rodliyah I., Mamby H.E.	Characterization of amalgamation tailings from ASGM in Sekotong area, West Nusa Tenggara, Indonesia, and its potential added value	2021	IOP Conference Series: Earth and Environmental Science	882	1	012070				10.1088/1755-1315/882/1/012070	https://www.scopus.com/inward/record.uri?eid=2-s2.0-85121417880&doi=10.1088%2f1755-1315%2f882%2f1%2f012070&partnerID=40&md5=755a657eecb77086d272c07e69d362f9
Saragih G.S., Tapriziah E.R., Syofyan Y., Masitoh S., Pandiangan Y.S.H., Andriantoro	Mercury Contamination in Selected Edible Plants and Soil from Artisanal and Small-scale Gold Mining in Sukabumi Regency, Indonesia	2021	Makara Journal of Science	25	4	4	222	228		10.7454/mss.v25i4.1280	https://www.scopus.com/inward/record.uri?eid=2-s2.0-85124263935&doi=10.7454%2fmss.v25i4.1280&partnerID=40&md5=7a44b3ae1aa0296541fdf5c1f76a7b42
Putri W.A., Rahayu H.M., Khasanah A.U., Sembiring L., Kawaichi M., Purwestri Y.A.	Identification of mercury-resistant Streptomyces isolated from Cyperus rotundus L. rhizosphere and molecular cloning of mercury (II) reductase gene	2021	Indonesian Journal of Biotechnology	26	4		206	213		10.22146/ijbiotech.65989	https://www.scopus.com/inward/record.uri?eid=2-s2.0-85123298945&doi=10.22146%2fijbiotech.65989&partnerID=40&md5=1a9b82416e1058eafbbb30026c4603f6
Amandita F.Y., Efadeswarni, Idris, Sulistiyani T., Kanti A., Sudiana I.M.	Indigenous mercury-resistant bacteria isolated from contaminated soils around artisanal gold processing centers in Sukabumi, Indonesia	2021	IOP Conference Series: Earth and Environmental Science	909	1	012009				10.1088/1755-1315/909/1/012009	https://www.scopus.com/inward/record.uri?eid=2-s2.0-85120774546&doi=10.1088%2f1755-1315%2f909%2f1%2f012009&partnerID=40&md5=9a2c62ab6c99df7968725771a9a140dc
Sunaryani A., Ridwan Y.S.	Total mercury pathways from artisanal and small-scale gold mining in Sukabumi using system dynamics model	2021	IOP Conference Series: Earth and Environmental Science	896	1	012048				10.1088/1755-1315/896/1/012048	https://www.scopus.com/inward/record.uri?eid=2-s2.0-85120501430&doi=10.1088%2f1755-1315%2f896%2f1%2f012048&partnerID=40&md5=67ca8236e8b9f92633bc14d382d25abf
Pateda S.M., Sakakibara M., Sera K.	Element rich area associated with human health disorders: A geomedical science approach to potentially toxic elements contamination	2021	International Journal of Environmental Research and Public Health	18	22	12202				10.3390/ijerph182212202	https://www.scopus.com/inward/record.uri?eid=2-s2.0-85119437471&doi=10.3390%2fijerph182212202&partnerID=40&md5=70f36d2d557bf90e059e5e6e5e0c9427
Verbrugge B., Lanzano C., Libassi M.	The cyanide revolution: Efficiency gains and exclusion in artisanal- and small-scale gold mining	2021	Geoforum	126			267	276		10.1016/j.geoforum.2021.07.030	https://www.scopus.com/inward/record.uri?eid=2-s2.0-85113770599&doi=10.1016%2fj.geoforum.2021.07.030&partnerID=40&md5=045d2464820a3d2b61225079d428fce2
Kimijima S., Sakakibara M., Nagai M.	Detection of artisanal and small-scale gold mining activities and their transformation using earth observation, nighttime light, and precipitation data	2021	International Journal of Environmental Research and Public Health	18	20	10954				10.3390/ijerph182010954	https://www.scopus.com/inward/record.uri?eid=2-s2.0-85117081083&doi=10.3390%2fijerph182010954&partnerID=40&md5=222e1c61a1eb2a79affbea85b26b39e0
Sari A.A., Afriana F.M., Ariyani M., Putera P.B.	National action plan for the reduction and abolishment of mercury use: Regulation implementation in 2019-2020	2021	IOP Conference Series: Earth and Environmental Science	789	1	012040				10.1088/1755-1315/789/1/012040	https://www.scopus.com/inward/record.uri?eid=2-s2.0-85109861999&doi=10.1088%2f1755-1315%2f789%2f1%2f012040&partnerID=40&md5=67329a894069a076c2594ce7c695963f
Noviardi R., Karuniawan A., Sofyan E.T., Suryatmana P.	Potential of sweet potato (Ipomoea batatas) for gold phytomining from mercury amalgamation tailings	2021	IOP Conference Series: Earth and Environmental Science	789	1	012073				10.1088/1755-1315/789/1/012073	https://www.scopus.com/inward/record.uri?eid=2-s2.0-85109799274&doi=10.1088%2f1755-1315%2f789%2f1%2f012073&partnerID=40&md5=daa5c5d022d24322f059d053ef1563ff
Ekawanti A., Priyambodo S., Irawati D., Cholidah R.	Evaluation of dietary antioxidant intake of school-Age children in gold mining area Sekotong, West Lombok, Indonesia	2021	IOP Conference Series: Earth and Environmental Science	712	1	012034				10.1088/1755-1315/712/1/012034	https://www.scopus.com/inward/record.uri?eid=2-s2.0-85104001960&doi=10.1088%2f1755-1315%2f712%2f1%2f012034&partnerID=40&md5=eb63d3274823f838931382a7568b9b0a
Nakazawa K., Nagafuchi O., Kawakami T., Inoue T., Elvince R., Kanefuji K., Nur I., Napitupulu M., Basir-Cyio M., Kinoshita H., Shinozuka K.	Human health risk assessment of atmospheric mercury inhalation around three artisanal smallscale gold mining areas in Indonesia	2021	Environmental Science: Atmospheres	1	6		423	433		10.1039/d0ea00019a	https://www.scopus.com/inward/record.uri?eid=2-s2.0-85131714247&doi=10.1039%2fd0ea00019a&partnerID=40&md5=1c0931f479d16d229d6ee797557a0edc
Sanjaya W.T.A., Khoirunnisa N.S., Ismiani S., Hazra F., Santosa D.A.	Isolation and characterization of mercury-resistant microbes from gold mine area in mount pongkor, bogor district, indonesia	2021	Biodiversitas	22	7		2656	2666		10.13057/BIODIV/D220714	https://www.scopus.com/inward/record.uri?eid=2-s2.0-85115745413&doi=10.13057%2fBIODIV%2fD220714&partnerID=40&md5=40d470ac5cd5def0235d2322700b47a5
Harianja A.H., Saragih G.S., Fauzi R., Hidayat M.Y., Syofyan Y., Tapriziah E.R., Kartiningsih S.E.	Mercury Exposure in Artisanal and Small-Scale Gold Mining Communities in Sukabumi, Indonesia	2020	Journal of Health and Pollution	10	28		1	11		10.5696/2156-9614-10.28.201209	https://www.scopus.com/inward/record.uri?eid=2-s2.0-85099942131&doi=10.5696%2f2156-9614-10.28.201209&partnerID=40&md5=7537bb1b03e26fba9da177f18f53f2ed
Novianti S., Abdurrachman M., Claudia D., Basuki N.I.	Environmental Risk and Health Hazardous Substances in Artisanal Small-Scaled Gold Mining in Sekotong, West Nusa Tenggara, Indonesia	2020	IOP Conference Series: Earth and Environmental Science	589	1	012022				10.1088/1755-1315/589/1/012022	https://www.scopus.com/inward/record.uri?eid=2-s2.0-85097272340&doi=10.1088%2f1755-1315%2f589%2f1%2f012022&partnerID=40&md5=abd7d15e2feb3999d467acbc6803908f
Arifin Y.I., Sakakibara M., Sera K., Fenty Usman P., Lihawa F.	Mercury exposure from small scale gold mining activities and neurological symptoms on inhabitants and miners: A case study in Bolaang Mongondow, North Sulawesi Province, Indonesia	2020	IOP Conference Series: Earth and Environmental Science	589	1	012013				10.1088/1755-1315/589/1/012013	https://www.scopus.com/inward/record.uri?eid=2-s2.0-85097270833&doi=10.1088%2f1755-1315%2f589%2f1%2f012013&partnerID=40&md5=ac7b2b236b102780df5b3561ba1e402a
Nurfitriani S., Arisoesilaningsih E., Nuraini Y., Handayanto E.	Bioaccumulation of mercury by bacteria isolated from small scale gold mining tailings in Lombok, Indonesia	2020	Journal of Ecological Engineering	21	6		127	136		10.12911/22998993/123247	https://www.scopus.com/inward/record.uri?eid=2-s2.0-85089015860&doi=10.12911%2f22998993%2f123247&partnerID=40&md5=17cf95e8f65c7ccc137410395e1ce931
Abdul Gafur N., Sakakibara M., Sera K., Indriati Arifin Y.	Toxic Metal Concentrations of Human Hair in Downstream of ASGM Sites in Bone Bolango Regency, Gorontalo Province, Indonesia	2020	IOP Conference Series: Earth and Environmental Science	536	1	012006				10.1088/1755-1315/536/1/012006	https://www.scopus.com/inward/record.uri?eid=2-s2.0-85089543731&doi=10.1088%2f1755-1315%2f536%2f1%2f012006&partnerID=40&md5=3aadf4df26acb80f6e39ddf37ba8d1b9
Manovita Pateda S., Sakakibara M.	Preliminary Study on Human Lung Function of Artisanal and Small-scale Gold Miner in Gorontalo Province, Indonesia	2020	IOP Conference Series: Earth and Environmental Science	536	1	012009				10.1088/1755-1315/536/1/012009	https://www.scopus.com/inward/record.uri?eid=2-s2.0-85089517249&doi=10.1088%2f1755-1315%2f536%2f1%2f012009&partnerID=40&md5=1d836f98ef7da7fa180a1c441c342dd0
Basri, Sakakibara M.	The Stakeholder's Position Map Related to the Mercury Pollution Reduction Program in Bombana Area, Southeast Sulawesi, Indonesia	2020	IOP Conference Series: Earth and Environmental Science	536	1	012008				10.1088/1755-1315/536/1/012008	https://www.scopus.com/inward/record.uri?eid=2-s2.0-85089512387&doi=10.1088%2f1755-1315%2f536%2f1%2f012008&partnerID=40&md5=80af92bf8bd0cfce9ecc8d94eba628db
[No author name available]	International Conference on Transdisciplinary Approach Research 2017	2020	IOP Conference Series: Earth and Environmental Science	536	1				95		https://www.scopus.com/inward/record.uri?eid=2-s2.0-85089507758&partnerID=40&md5=e212044978857eb4c241c0bcf4331e52
Prasetia H., Sakakibara M., Sera K.	Preliminary Study of Atmospheric Mercury Contamination Assessment Using Tree Bark in an ASGM Area in North Gorontalo Regency, Indonesia	2020	IOP Conference Series: Earth and Environmental Science	536	1	012007				10.1088/1755-1315/536/1/012007	https://www.scopus.com/inward/record.uri?eid=2-s2.0-85089487166&doi=10.1088%2f1755-1315%2f536%2f1%2f012007&partnerID=40&md5=2a6dfd4cb11ea0a127568da5c0b5a528
Budianta W., Ardiana A., Andriyani N.D., Fahmi F.L.	Impact of mercury contamination by artisanal mining on soil and the use of natural zeolite for stabilization	2020	IOP Conference Series: Earth and Environmental Science	479	1	012020				10.1088/1755-1315/479/1/012020	https://www.scopus.com/inward/record.uri?eid=2-s2.0-85089157949&doi=10.1088%2f1755-1315%2f479%2f1%2f012020&partnerID=40&md5=0fce18619bc500d4c2594ca66370ae28
Lusantono O.W., Hantari Y.N.	Artisanal and small-scale gold mining in Indonesia: A case study of Tobongon, East Bolaang Mongondow district, North Sulawesi province	2020	AIP Conference Proceedings	2245		090010				10.1063/5.0006812	https://www.scopus.com/inward/record.uri?eid=2-s2.0-85088269560&doi=10.1063%2f5.0006812&partnerID=40&md5=d3d4ad93c1a13e1213d38c8dc4ac54f8
Tomiyasu T., Baransano C., Hamada Y.K., Kodamatani H., Kanzaki R., Hidayati N., Rahajoe J.S.	Distribution of total and organic mercury in soils around an artisanal and small-scale gold mining area in West Java, Indonesia	2020	SN Applied Sciences	2	7	1213				10.1007/s42452-020-3008-5	https://www.scopus.com/inward/record.uri?eid=2-s2.0-85100734548&doi=10.1007%2fs42452-020-3008-5&partnerID=40&md5=92993d5592448aa60e7ad3363fcfdc4e
Prasetya A., Prihutami P., Warisaura A.D., Fahrurrozi M., Murti Petrus H.T.B.	Characteristic of Hg removal using zeolite adsorption and Echinodorus palaefolius phytoremediation in subsurface flow constructed wetland (SSF-CW) model	2020	Journal of Environmental Chemical Engineering	8	3	103781				10.1016/j.jece.2020.103781	https://www.scopus.com/inward/record.uri?eid=2-s2.0-85083630724&doi=10.1016%2fj.jece.2020.103781&partnerID=40&md5=506d8824942b5e2ad11f57fd2677c098
Bruno D.E., Ruban D.A., Tiess G., Pirrone N., Perrotta P., Mikhailenko A.V., Ermolaev V.A., Yashalova N.N.	Artisanal and small-scale gold mining, meandering tropical rivers, and geological heritage: Evidence from Brazil and Indonesia	2020	Science of the Total Environment	715		136907				10.1016/j.scitotenv.2020.136907	https://www.scopus.com/inward/record.uri?eid=2-s2.0-85078901782&doi=10.1016%2fj.scitotenv.2020.136907&partnerID=40&md5=d5e4f5d0ae38fb4242f8359d5ceae6af
Basri, Sakakibara M., Sera K.	Mercury in soil and forage plants from artisanal and small-scale gold mining in the bombana area, Indonesia	2020	Toxics	8	1	15				10.3390/toxics8010015	https://www.scopus.com/inward/record.uri?eid=2-s2.0-85082420076&doi=10.3390%2ftoxics8010015&partnerID=40&md5=9ea3840e08792d072287363605f34f2f
Tomiyasu T., Hamada Y.K., Baransano C., Kodamatani H., Matsuyama A., Imura R., Hidayati N., Rahajoe J.S.	Mercury concentrations in paddy field soil and freshwater snails around a small-scale gold mining area, West Java, Indonesia	2020	Toxicology and Environmental Health Sciences	12	1		23	29		10.1007/s13530-020-00045-7	https://www.scopus.com/inward/record.uri?eid=2-s2.0-85081929089&doi=10.1007%2fs13530-020-00045-7&partnerID=40&md5=e38ce184f6c7ac76f31ec43bce472212
Tomiyasu T., Hamada Y.K., Baransano C., Hidayati N., Rahajoe J.S.	Time variation in transfer amounts of mercury by a river system near an artisanal and small-scale gold mining area in West Java, Indonesia	2019	Environmental Earth Sciences	78	24	686				10.1007/s12665-019-8727-9	https://www.scopus.com/inward/record.uri?eid=2-s2.0-85075912811&doi=10.1007%2fs12665-019-8727-9&partnerID=40&md5=242d6538bcf44f64e035c763f5ea705c
Heumasse H., Omar S.B.A., Demmallino E.B.	Mercury (Hg) contamination on water, sediment and macrozoobenthos in Waelata River, Wamsait Village Waelata Sub-district, Buru District, Maluku Province	2019	Journal of Physics: Conference Series	1341	9	092019				10.1088/1742-6596/1341/9/092019	https://www.scopus.com/inward/record.uri?eid=2-s2.0-85075000626&doi=10.1088%2f1742-6596%2f1341%2f9%2f092019&partnerID=40&md5=9ee9845d1971e06f178af65f70e85bfe
Puluhulawa F., Harun A.A.	Policy formalization of Artisanal and Small-Scale Gold Mining (ASGM) post-ratification of Minamata Convention for Sustainability (case study of ASGM Gorontalo)	2019	E3S Web of Conferences	125		02006				10.1051/e3sconf/201912502006	https://www.scopus.com/inward/record.uri?eid=2-s2.0-85075243292&doi=10.1051%2fe3sconf%2f201912502006&partnerID=40&md5=371cdbb4135375aedf9fe1ac2fdaa27d
Barkdull N.M., Carling G.T., Rey K., Yudiantoro D.F.	Comparison of Mercury Contamination in Four Indonesian Watersheds Affected by Artisanal and Small-Scale Gold Mining of Varying Scale	2019	Water, Air, and Soil Pollution	230	9	214				10.1007/s11270-019-4271-1	https://www.scopus.com/inward/record.uri?eid=2-s2.0-85071187778&doi=10.1007%2fs11270-019-4271-1&partnerID=40&md5=99b25ab1939df798aa436479be0098fd
Lihawa F., Mahmud M.	The content of mercury in sediments around Artisanal Small-scale Gold Mining (ASGM) Bumela district, Gorontalo Regency, Gorontalo Province, Indonesia	2019	IOP Conference Series: Earth and Environmental Science	314	1	012016				10.1088/1755-1315/314/1/012016	https://www.scopus.com/inward/record.uri?eid=2-s2.0-85071857895&doi=10.1088%2f1755-1315%2f314%2f1%2f012016&partnerID=40&md5=ea55a7cc0012f9eb1c45c562b4a437ff
[No author name available]	IOP Conference Series: Earth and Environmental Science	2019	IOP Conference Series: Earth and Environmental Science	314	1				734		https://www.scopus.com/inward/record.uri?eid=2-s2.0-85071845655&partnerID=40&md5=48bb05ffe530e3d497da108e2428ff8a
Tomiyasu T., Hamada Y.K., Kodamatani H., Hidayati N., Rahajoe J.S.	Transport of mercury species by river from artisanal and small-scale gold mining in West Java, Indonesia	2019	Environmental Science and Pollution Research	26	24		25262	25274		10.1007/s11356-019-05718-6	https://www.scopus.com/inward/record.uri?eid=2-s2.0-85068351101&doi=10.1007%2fs11356-019-05718-6&partnerID=40&md5=d70d7d844155c90379e92003c15e140c
Junaidi M., Krisnayanti B.D., Juharfa, Anderson C.	Risk of mercury exposure from fish consumption at artisanal small-scale gold mining areas in West Nusa Tenggara, Indonesia	2019	Journal of Health and Pollution	9	21				10	10.5696/2156-9614-9.21.190302	https://www.scopus.com/inward/record.uri?eid=2-s2.0-85063737475&doi=10.5696%2f2156-9614-9.21.190302&partnerID=40&md5=0ade55241f657282e143113710f41b32
Pateda S.M., Sakakibara M., Sera K.	Lung function assessment as an early biomonitor of mercury-induced health disorders in artisanal and small-scale gold mining areas in Indonesia	2018	International Journal of Environmental Research and Public Health	15	11	2480				10.3390/ijerph15112480	https://www.scopus.com/inward/record.uri?eid=2-s2.0-85056390642&doi=10.3390%2fijerph15112480&partnerID=40&md5=4276ee94b9955fa4522f6c301582a863
Spiegel S.J., Agrawal S., Mikha D., Vitamerry K., Le Billon P., Veiga M., Konolius K., Paul B.	Phasing Out Mercury? Ecological Economics and Indonesia's Small-Scale Gold Mining Sector	2018	Ecological Economics	144			1	11		10.1016/j.ecolecon.2017.07.025	https://www.scopus.com/inward/record.uri?eid=2-s2.0-85025465260&doi=10.1016%2fj.ecolecon.2017.07.025&partnerID=40&md5=3d23d1baf57a19a5940c5b335203ad42
Prasetia H., Sakakibara M., Omori K., Laird J.S., Sera K., Kurniawan I.A.	Mangifera indica as bioindicator of mercury atmospheric contamination in an ASGM area in north gorontalo regency, Indonesia	2018	Geosciences (Switzerland)	8	1	31				10.3390/geosciences8010031	https://www.scopus.com/inward/record.uri?eid=2-s2.0-85041002715&doi=10.3390%2fgeosciences8010031&partnerID=40&md5=0d86c6fe53568bf1bcf0eeb60d6abc2f
Basri, Sakakibara M., Sera K.	Current mercury exposure from artisanal and small-scale gold mining in Bombana, southeast Sulawesi, Indonesia-Future significant health risks	2017	Toxics	5	1	7				10.3390/toxics5010007	https://www.scopus.com/inward/record.uri?eid=2-s2.0-85021387142&doi=10.3390%2ftoxics5010007&partnerID=40&md5=64c0b0ec551a9e420b54a0d336fe04be
Kodamatani H., Balogh S.J., Nollet Y.H., Matsuyama A., Fajon V., Horvat M., Tomiyasu T.	An inter-laboratory comparison of different analytical methods for the determination of monomethylmercury in various soil and sediment samples: A platform for method improvement	2017	Chemosphere	169			32	39		10.1016/j.chemosphere.2016.10.129	https://www.scopus.com/inward/record.uri?eid=2-s2.0-84995654472&doi=10.1016%2fj.chemosphere.2016.10.129&partnerID=40&md5=2535ef2a0b0f6a801ab9ef2e95d044a5
Reichelt-Brushett A.J., Thomas B., Howe P.L., Male Y., Clark M.W.	Characterisation of artisanal mine waste on Buru Island, Indonesia and toxicity to the brittle star Amphipholis squamata	2017	Chemosphere	189			171	179		10.1016/j.chemosphere.2017.09.053	https://www.scopus.com/inward/record.uri?eid=2-s2.0-85029503173&doi=10.1016%2fj.chemosphere.2017.09.053&partnerID=40&md5=677d74895161686e0c308d0d3d73f58c
Tomiyasu T., Kodamatani H., Hamada Y.K., Matsuyama A., Imura R., Taniguchi Y., Hidayati N., Rahajoe J.S.	Distribution of total mercury and methylmercury around the small-scale gold mining area along the Cikaniki River, Bogor, Indonesia	2017	Environmental Science and Pollution Research	24	3		2643	2652		10.1007/s11356-016-7998-x	https://www.scopus.com/inward/record.uri?eid=2-s2.0-84994473858&doi=10.1007%2fs11356-016-7998-x&partnerID=40&md5=cbc0ed6e6fd53575c2df52727a16ea6b
Reichelt-Brushett A.J., Stone J., Howe P., Thomas B., Clark M., Male Y., Nanlohy A., Butcher P.	Geochemistry and mercury contamination in receiving environments of artisanal mining wastes and identified concerns for food safety	2017	Environmental Research	152			407	418		10.1016/j.envres.2016.07.007	https://www.scopus.com/inward/record.uri?eid=2-s2.0-84979662919&doi=10.1016%2fj.envres.2016.07.007&partnerID=40&md5=220ea1a78d473e0172dd3001b18c9469
Doering S., Bose-O'Reilly S., Berger U.	Essential indicators identifying chronic inorganic mercury intoxication: Pooled analysis across multiple cross-sectional studies	2016	PLoS ONE	11	8	e0160323				10.1371/journal.pone.0160323	https://www.scopus.com/inward/record.uri?eid=2-s2.0-84990212515&doi=10.1371%2fjournal.pone.0160323&partnerID=40&md5=45c74ecda30f73873c1641074b0903de
Arifin Y.I., Sakakibara M., Sera K.	Impacts of artisanal and small-scale gold mining (ASGM) on environment and human health of Gorontalo utara regency, Gorontalo Province, Indonesia	2015	Geosciences (Switzerland)	5	2		160	176		10.3390/geosciences5020160	https://www.scopus.com/inward/record.uri?eid=2-s2.0-84941208482&doi=10.3390%2fgeosciences5020160&partnerID=40&md5=1c4263d45ceb5825d2937dec9ac4ba9c
Krisnayanti B.D., Anderson C.	Gold phytomining: A new idea for environmental sustainability in Indonesia	2014	Indonesian Journal on Geoscience	1	1		1	7		10.17014/ijog.v1i1.171	https://www.scopus.com/inward/record.uri?eid=2-s2.0-84947495089&doi=10.17014%2fijog.v1i1.171&partnerID=40&md5=bf164218703ce7d3932b1006a785fdf1
Tomiyasu T., Kono Y., Kodamatani H., Hidayati N., Rahajoe J.S.	The distribution of mercury around the small-scale gold mining area along the Cikaniki river, Bogor, Indonesia	2013	Environmental Research	125			12	19		10.1016/j.envres.2013.03.015	https://www.scopus.com/inward/record.uri?eid=2-s2.0-84881543577&doi=10.1016%2fj.envres.2013.03.015&partnerID=40&md5=0935a51730a139bda753b7de2793228d
Krisnayanti B.D., Anderson C.W.N., Utomo W.H., Feng X., Handayanto E., Mudarisna N., Ikram H., Khususiah	Assessment of environmental mercury discharge at a four-year-old artisanal gold mining area on Lombok Island, Indonesia	2012	Journal of Environmental Monitoring	14	10		2598	2607		10.1039/c2em30515a	https://www.scopus.com/inward/record.uri?eid=2-s2.0-84866980546&doi=10.1039%2fc2em30515a&partnerID=40&md5=965fb05a1c1f6b91d3f873866cba2bac
Kono Y., Rahajoe J.S., Hidayati N., Kodamatani H., Tomiyasu T.	Using native epiphytic ferns to estimate the atmospheric mercury levels in a small-scale gold mining area of West Java, Indonesia	2012	Chemosphere	89	3		241	248		10.1016/j.chemosphere.2012.04.027	https://www.scopus.com/inward/record.uri?eid=2-s2.0-84864065931&doi=10.1016%2fj.chemosphere.2012.04.027&partnerID=40&md5=7b7713fb8b69a1f31321488563e22b86
Baeuml J., Bose-O'Reilly S., Gothe R.M., Lettmeier B., Roider G., Drasch G., Siebert U.	Human biomonitoring data from mercury exposed miners in six artisanal small-scale gold mining areas in Asia and Africa	2011	Minerals	1	1		122	143		10.3390/min1010122	https://www.scopus.com/inward/record.uri?eid=2-s2.0-84872076852&doi=10.3390%2fmin1010122&partnerID=40&md5=cf3713a067a8f20c2c84d051cb978088

[truncated: 9 more sheets: Mali, Myanmar, Peru, Philippines, Sierra Leone, Suriname, Tanzania, Venezuela, Zimbabwe]
